# Supplementary material for: Functional Screening of Parkinson’s Disease Susceptibility Genes to Identify Novel Modulators of α-Synuclein Neurotoxicity in Caenorhabditis elegans
Source: Front Aging Neurosci. 2022 Apr 27;14:806000. doi: 10.3389/fnagi.2022.806000 (PMC9093606; doi:10.3389/fnagi.2022.806000)
Supplement: Supplementary Table 1 — List of human Parkinson’s disease (PD) risk genes with respective Caenorhabditis elegans orthologs and identified RNA interference (RNAi) phenotype. [file Table_1.XLSX]

## Sheet: Supp Table 1
loci	genetic variant	p-value	position to risk gene	human gene	C. elegans ortholog	examination	Dendrite blebbing [%]	aSyn inclusions [%]	RNAi phenotype
1	rs356182	3.89e-154	intron	SNCA	ND	-	-	-	-
2	rs34637584	3.61e-148	G2019S	LRRK2	lrk-1	RNAi	0	25	A
3	rs35749011	1.72e-70	missense associated	GBA	gba-1	RNAi	2	100	no change
					gba-2	RNAi	5	100	no change
					gba-3	-	not determined	not determined	not determined
					gba-4	-	not determined	not determined	not determined
3	rs12734374	1e-09	intron	ASH1L	lin-59	RNAi	10	100	no change
3	rs114138760	4.19e-09	intron	PMVK	F32D8.13	-	not determined	not determined	not determined
4	rs34884217	9.98e-70	missense	TMEM175	ND	-	-	-	-
4	rs873786	1.79e-21	intron	GAK	gakh-1	RNAi	5	100	no change
5	rs62053943	3.58e-68	intron	CRHR1	seb-3	RNAi	80	70	B
5	rs62053943	3.58e-68	upstream	MAPT	ptl-1	RNAi	15	100	no change
6	rs199453	9e-67	intron	NSF	nsf-1	ty10	100	100	B
7	rs1474055	2.54e-39	upstream	STK39	gck-3	-	not determined	not determined	not determined
8	rs10847864	1.47e-37	intron	HIP1R	hipr-1	RNAi	30	100	no change
9	rs10513789	1.22e-34	intron	MCCC1	mccc-1	-	not determined	not determined	not determined
9	rs10513789	1.22e-34	upstream	B3GNT5	bre-5	RNAi	5	70	no change
9	rs9858038	3e-14	upstream	DCUN1D1	dcn-1	RNAi	10	100	no change
10	rs823118	1.11e-29	upstream	NUCKS1	ND	-	-	-	-
11	rs4698412	2.06e-28	upstream	CD38	ND	-	-	-	-
11	rs4698412	2.06e-28	intron	BST1	ND	-	-	-	-
12	rs117896735	2.36e-28	intron	INPP5F	sac-2	RNAi	30	15	A
13	rs112485576	6.96e-28	upstream	MHC region	ND	-	-	-	-
14	rs1442190	2e-27	3'UTR	CNTN1	rig-6	RNAi	10	30	A
15	rs199351	5.25e-26	intron	GPNMB	ND	-	-	-	-
15	rs199351	5.25e-26	upstream	MALSU1	K12H4.2	RNAi	15	100	no change
16	rs1867598	2.52e-23	intron	ELOVL7	elo-3	RNAi	20	100	no change
16	rs2694528	5e-15	intron	NDUFAF2	Y116A8C.30	-	not determined	not determined	not determined
16	rs162227	1e-08	upstream	ERCC8	csa-1	RNAi	10	100	no change
17	rs12456492	3.8e-23	intron	RIT2	ND	-	-	-	-
18	rs11557080	2.5e-22	3'UTR	RAB29	glo-1	RNAi	0	20	A
19	rs11150601	5.12e-20	intron	SETD1A	set-2	RNAi	20	100	no change
19	rs11150601	5.12e-20	downstream	STX1B	unc-64	RNAi	20	90	no change
19	rs11150601	5.12e-20	downstream	ORAI3	orai-1	RNAi	5	95	no change
20	rs3802920	6.26e-20	intron	IGSF9B	igcm-2	RNAi	15	100	no change
21	rs4101061	4.97e-19	intron	FAM47E	ND	-	-	-	-
22	rs2251086	6.08e-18	downstream	VPS13C	T08G11.1	RNAi	15	100	no change
23	rs13294100	8.72e-18	intron	SH3GL2	unc-57	-	not determined	not determined	not determined
24	rs10797576	6.84e-17	intron	SIPA1L2	sipa-1	RNAi	30	40	A
25	rs11158026	1.66e-16	intron	GCH1	cat-4	-	not determined	not determined	not determined
26	rs1293298	3.99e-16	intron	CTSB	cpr-1	RNAi	20	100	no change
					cpr-2	RNAi	20	95	no change
					cpr-3	-	not determined	not determined	not determined
					cpr-4	RNAi	10	95	no change
					cpr-5	-	not determined	not determined	not determined
					cpr-6	RNAi	5	95	no change
					W07B8.4	-	not determined	not determined	not determined
					cpr-8	RNAi	0	85	no change
					cpr-9	-	not determined	not determined	not determined
					Y65B4A.2	-	not determined	not determined	not determined
					F32H5.1	RNAi	25	100	no change
27	rs4653767	1.38e-15	intron	ITPKB	lfe-2	RNAi	90	100	B
28	rs620513	2.72e-15	unclear	MICU3	C56A3.6	RNAi	0	15	A
29	rs57891859	4.55e-14	intron	TMEM163	ND	-	-	-	-
30	rs896435	3.41e-13	3'UTR	ITGA8	pat-2	RNAi	100	100	B
30	rs896435	3.41e-13	upstream	FAm171A1	ND	-	-	-	-
30	rs896435	3.41e-13	upstream	PTER	ND	-	-	-	-
30	rs896435	3.41e-13	upstream	NMT2	nmt-1	RNAi,	60	70	B
31	rs73038319	5.94e-13	intron	TBC1D5	rbg-3	RNAi	10	100	no change
31	rs73038319	5.94e-13	downstream	SATB1	dve-1	RNAi	20	100	no change
32	rs11683001	8.04e-13	intron	MAP4K4	mig-15	RNAi	0	80	no change
33	rs13117519	9.82e-13	downstream	CAMK2D	unc-43	RNAi	100	100	B
33	rs78738012	5e-11	downstream	ANK2	unc-44	RNAi	10	100	no change
34	rs3104783	1.29e-12	intron	CASC16	ND	-	-	-	-
34	rs3104783	1.29e-12	upstream	TOX3	ND	-	-	-	-
35	rs4140646	5.62e-12	upstream	MHC region	ND	-	-	-	-
36	rs6658353	6.1e-12	upstream	FCGR2A	ND	-	-	-	-
37	rs6808178	8.09e-12	upstream	RBMS3	sup-26	RNAi	20	100	no change
38	rs55961674	9.98e-12	intron	KPNA1	ima-2	RNAi	85	100	B
					ima-3	-	not determined	not determined	not determined
39	rs850738	1.29e-11	downstream	GRN	pgrn-1	RNAi	20	100	no change
40	rs72840788	1.57e-11	intron	BAG3	ND	-	-	-	-
41	rs2248244	2.74e-11	intron	DYRK1A	mbk-1	RNAi	15	100	no change
42	rs6497339	2.76e-11	intron	SYT17	snt-1	RNAi	0	70	no change
43	rs979812	6.19e-11	upstream	GALC	C29E4.10	-	not determined	not determined	not determined
43	rs8005172	6e-10	intron	GPR65	ND	-	-	-	-
44	rs2295545	8e-11	downstream	DDRGK1	ufbp-1	RNAi	0	60	A
44	rs2295545	8e-11	upstream	ITPA	hap-1	RNAi	0	15	A
44	rs2295545	8e-11	upstream	LZTS3	F35B3.7	RNAi	20	100	no change
45	rs75859381	1.04e-10	upstream	SLC18B1	vpat-1	RNAi	20	100	no change
46	rs10221156	1.08e-10	upstream	CHD9	chd-7	-	not determined	not determined	not determined
47	rs11707416	1.13e-10	intron	MED12L	dpy-22	RNAi	20	100	no change
47	rs11707416	1.13e-10	upstream	P2RY12	tkr-3	-	not determined	not determined	not determined
48	rs12497850	1.36e-10	upstream	NCKIPSD	Y55F3AM.5	-	not determined	not determined	not determined
48	rs12497850	1.36e-10	intron	IP6K2	F30A10.3	RNAi	25	100	no change
					Y22D7AR.6	-	not determined	not determined	not determined
					T20F7.3	-	not determined	not determined	not determined
49	rs12528068	1.63e-10	upstream	RIMS1	unc-10	RNAi	75	100	B
50	rs11610045	1.77e-10	upstream	FBRSL1	ND	-	-	-	-
51	rs62333164	2e-10	intron	CLCN3	clh-5	RNAi	5	95	no change
51	rs62333164	2e-10	upstream	NEK1	ND	-	-	-	-
52	rs12283611	2.61e-10	intron	DLG2	dlg-1	RNAi	10	90	no change
53	rs34025766	2.87e-10	upstream	QDPR	qdpr-1	RNAi	20	95	no change
53	rs34025766	2.87e-10	upstream	DCAF16	ND	-	-	-	-
53	rs34025766	2.87e-10	intron	LCORL	mbr-1	RNAi	20	100	no change
53	rs34025766	2.87e-10	upstream	FAM184B	tag-278	RNAi	0	70	no change
54	rs55818311	4.18e-10	intron	SPPL2B	imp-1	RNAi	20	100	no change
54	rs55818311	4.18e-10	upstream	TMPRSS9	ND	-	-	-	-
54	rs55818311	4.18e-10	upstream	LSM7	lsm-7	RNAi	10	100	no change
55	rs1450522	5.01e-10	intron	SPTSSB	F13H10.8	RNAi	70	100	B
56	rs2269906	6.24e-10	intron	UBTF	ND	-	-	-	-
57	rs2904880	7.87e-10	L174V	CD19	ND	-	-	-	-
58	rs61169879	9.28e-10	intron	BRIP1	dog-1	RNAi	5	95	no change
59	rs10748818	1.05e-09	intron, 5'UTR	GBF1	gbf-1	RNAi	80	100	B
59	rs10748818	1.05e-09	upstream	PITX3	unc-30	RNAi	10	95	no change
60	rs6825004	1.17e-09	intron	SCARB2	scav-1	RNAi	90	100	B
					scav-2	-	not determined	not determined	not determined
					scav-3	RNAi	10	95	no change
					scav-4	RNAi	95	100	B
					scav-5	RNAi	15	100	no change
					scav-6	RNAi	5	90	no change
61	rs12951632	1.4e-09	intron	RETREG3	ND	-	-	-	-
61	rs601999	7e-08	downstream	NAGLU	K09E4.4	RNAi	5	100	no change
61	rs601999	7e-08	downstream	ATP6V0A1	unc-32	RNAi	2	15	A
					vha-5	RNAi	100	100	B
62	rs4771268	1.45e-09	upstream	MBNL1	mbl-1	RNAi	20	100	no change
63	rs26431	1.57e-09	3'UPR	PAM	pgal-1	RNAi	10	95	no change
					pamn-1	RNAi	15	100	no change
					pghm-1	-	not determined	not determined	not determined
63	rs26431	1.57e-09	upstream	PPIP5K2	F46F11.1	RNAi	0	40	A
63	rs26431	1.57e-09	downstream	GIN1	ND	-	-	-	-
64	rs6500328	1.82e-09	intron	NOD2	ND	-	-	-	-
65	rs997368	1.84e-09	upstream	FYN	src-1	-	not determined	not determined	not determined
66	rs3742785	1.92e-09	3'UTR	RPS6KL1	rskd-1	RNAi	5	100	no change
67	rs7938782	2.12e-09	intron	RNF141	F54B11.5	RNAi	50	90	B
68	rs666463	3.2e-09	intron	DNAH17	ND	-	-	-	-
68	rs666463	3.2e-09	downstream	PGS1	pgs-1	-	not determined	not determined	not determined
69	rs11578699	4.47e-09	upstream	VAMP4	ND	-	-	-	-
70	rs6476434	6.58e-09	intron	UBAP2	pqn-59	RNAi	20	100	no change
71	rs11950533	7.16e-09	upstream	TXNDC15	C53D6.4	RNAi	5	95	no change
71	rs11950533	7.16e-09	upstream	PCBD2	pcbd-1	RNAi	0	90	no change
71	rs11950533	7.16e-09	downstream	SEC24A	sec-24.2	RNAi	100	100	B
71	rs11950533	7.16e-09	upstream	SAR1B	sar-1	RNAi	65	100	B
71	rs11950533	7.16e-09	non coding exon	C5orf24	ND	-	-	-	-
72	rs77351827	8.87e-09	intron	CRLS-1	crls-1	RNAi	20	100	no change
73	rs12600861	1.01e-08	intron	CHRNB1	unc-29	RNAi	15	95	no change
					acr-3	RNAi	10	95	no change
					unc-63	-	not determined	not determined	not determined
74	rs9568188	1.15e-08	intron	CAB39L	mop-25.1	RNAi	20	100	no change
74	rs9568188	1.15e-08	intron	CAB39L	mop-25.2	RNAi	10	100	no change
75	rs2280104	1.16e-08	upstream	BIN3	amph-1	RNAi	20	100	no change
75	rs2280104	1.16e-08	upstream	EGR3	egrh-1	RNAi	20	100	no change
75	rs2280104	1.16e-08	upstream	CCAR2	ccar-1	RNAi	55	100	B
76	rs76116224	1.27e-08	intron	KCNS3	kvs-2	RNAi	10	90	no change
77	rs2042477	1.38e-08	intron	KCNIP3	ncs-4	RNAi	0	95	no change
					ncs-5	-	not determined	not determined	not determined
					ncs-6	RNAi	10	90	no change
					ncs-7	RNAi	20	90	no change
78	rs8087969	1.41e-08	downstream	MEX3C	mex-3	RNAi	90	100	B
79	rs76949143	1.43e-08	upstream	KCTD7	ND	-	-	-	-
80	rs9261484	1.62e-08	intron	TRIM40	rnf-5	RNAi	10	95	no change
81	rs1941685	1.69e-08	intron	ASXL3	ND	-	-	-	-
82	rs2086641	1.81e-08	intron	CYRIB	R07G3.8	RNAi	15	95	no change
83	rs11658976	3.52e-08	intron	WNT3	cwn-1	RNAi	5	100	no change
83	rs11658976	3.52e-08	upstream	KANSL1	ND	-	-	-	-
84	rs12147950	3.54e-08	intron	MIPOL1	ND	-	-	-	-
84	rs12147950	3.54e-08	upstream	TTC6	ND	-	-	-	-
85	rs7134559	3.96e-08	upstream	SCAF11	ND	-	-	-	-
86	rs316619	7e-06	intron	LTK	scd-2	RNAi	0	100	no change
86	rs316619	7e-06	downstream	ITPKA	lfe-2	RNAi	90	100	B
87	rs9267807	1.13e-06	?	RNF5	rnf-5	RNAi	5	90	no change
88	rs75690189	6.99e-06	?	UTRN	dys-1	RNAi	10	90	no change
89	rs35970836	<1.00E-06	?	NAV2	unc-53	-	not determined	not determined	not determined
